# Supplementary material for: Genomic signatures of introgression between commercial and native bumblebees, Bombus terrestris, in western Iberian Peninsula—Implications for conservation and trade regulation
Source: Evol Appl. 2019 Jan 11;12(4):679–91. doi: 10.1111/eva.12732 (PMC6439495; doi:10.1111/eva.12732)
Supplement: Supplementary file 2 [file EVA-12-679-s002.xlsx]

## Sheet: Sheet1
	DNA lab code	Sex: Queen (FQ), Worker (Fw), Male (M)	“Population”	Locality	Date of colection	Latitude (decimal degrees)	Longitude (decimal degrees)	COI haplotype	Genbank Accession Numbers	RAD sequencing lane	Barcode	Total reads	Retained reads (process_radtags)	Mapped reads properly paired (bowtie2)	% mapped reads	Removed individuals (few reads)	Possible escapes from greenhouses (males)	Possible escapes from greenhouses (females)	Potential hybrids	type_code	STRUCTURE/ CLUMPP ancestry proportion (1)	STRUCTURE/ CLUMPP ancestry proportion (2)	STRUCTURE/ CLUMPP ancestry proportion (3)	INTROGRESS Hybrid index	NEWHYBRIDS Pure_commercial	NEWHYBRIDS Pure_wild	NEWHYBRIDS F1	NEWHYBRIDS F2	NEWHYBRIDS Bx_commercial	NEWHYBRIDS Bx_wild	Significant D-stat (comercial > near)	Significant D-stat more than 4 in C (or 1 in S) individuals (comercial > near)
1	BTL_226	Fw	NNear	Casalinhos de Alfaiate	28/29jun2014	39.1012222°	-009.3440278°	H1	MHO18631	Lane1	TTAAT	10169696	9621268	5754614	59.8114					W	0.999	0.001	0	0.61412	0	1	0	0	0	0	NO	NO
2	BTL_227	Fw	NNear	Casalinhos de Alfaiate	28/29jun2014	39.1012222°	-009.3440278°	H1	MHO18632	Lane1	CCTTG	12660608	12195391	5681152	46.5844					W	1	0	0	0.624031	0	1	0	0	0	0	NO	NO
3	BTL_236	Fw	NNear	Ponte de Rol	2014-07-10	39.0965556°	-009.3205000°	H1	MHO18634	Lane1	ATTAG	12164642	11839416	7263002	61.3459					W	0.9966	0.0034	0	0.620669	0	1	0	0	0	0	NO	NO
4	BTL_237	Fw	NNear	Ponte de Rol	2014-07-10	39.0965556°	-009.3205000°	H10	MHO18635	Lane1	GTTGT	14698766	14103416	8368840	59.3391					W	0.999	0.001	0	0.607846	0	1	0	0	0	0	NO	NO
5	BTL_239	M	NNear	Casalinhos de Alfaiata	2014-07-10	39.1085000°	-009.3418889°	H1	MHO18636	Lane1	AAAAA	8258462	7968781	4880462	61.2448
6	BTL_240	M	NNear	Charneca	2014-07-10	39.1207222°	-009.3391389°	H1	MHO18637	Lane1	TGACC	5759856	5583106	3336684	59.7639		x
7	BTL_242	Fw	NNear	Casalinhos de Alfaiate	2014-07-10	39.1051944°	-009.3434167°	H1	MHO18638	Lane1	GGTTC	20799818	20250258	12326230	60.8695					W	0.998	0	0.002	0.624012	0	1	0	0	0	0	NO	NO
8	BTL_243	Fw	NNear	Casalinhos de Alfaiate	2014-07-10	39.1051944°	-009.3434167°	H1	MHO18639	Lane1	GGGGA	9059234	8777733	5464330	62.2522			x		E	0.1292	0.8708	0	0.3834	0	0	0	0.98353	0.01647	0	NO	NO
9	BTL_244	Fw	NNear	Silveira	2014-07-10	39.1212500°	-009.3673611°	H3	MHO18640	Lane1	TAATG	4643662	4306763	2570420	59.6833			x		E	0	1	0	0.305462	0.36258	0	0	0.00689	0.63053	0	YES
10	BTL_245	Fw	NNear	Silveira	2014-07-10	39.1212500°	-009.3673611°	H1	MHO18641	Lane1	GTGTG	5350022	5027886	3018006	60.0253					W	0.999	0.001	0	0.617891	0	0.99827	0	0	0	0.00173	NO	NO
11	BTL_246	Fw	NNear	Silveira	2014-07-10	39.1212500°	-009.3673611°	H1	MHO18642	Lane1	GCTAA	1707082	1642153	952692	58.0148	x
12	BTL_247	Fw	NNear	Ponte de Rol	2014-07-10	39.1044167°	-009.3165278°	H3	MHO18643	Lane1	AGTCA	14122426	13793404	8410284	60.9732				x	H	0.53	0.469	0.001	0.491693	0	0	2e-05	0.00273	0	0.99725	NO	NO
13	BTL_249	Fw	NNear	Ponte de Rol	2014-07-10	39.1044167°	-009.3165278°	H3	MHO18644	Lane1	TAGCA	8596264	8355226	5319460	63.6663			x		E	0.1782	0.8218	0	0.385826	0	0	0	0.99986	0.00014	0	NO	NO
14	BTL_250	Fw	NNear	Silveira	2014-07-10	39.1157222°	-009.3682778°	H1	MHO18645	Lane1	CTTCC	10612882	10285492	6096182	59.2697					W	1	0	0	0.61475	0	0.98202	0	0	0	0.01798	NO	NO
15	BTL_251	Fw	NNear	Silveira	2014-07-10	39.1157222°	-009.3682778°	H1	MHO18646	Lane1	TCAGA	3065620	2932368	1796196	61.2541					W	1	0	0	0.646295	0	1	0	0	0	0	YES
16	BTL_252	Fw	NNear	Silveira	2014-07-10	39.1157222°	-009.3682778°	H3	MHO18647	Lane1	CGTAT	19729026	18189587	10669936	58.6596			x		E	0.0019	0.9981	0	0.370515	0	0	0	0.9659	0.0341	0	YES
17	BTL_254	Fw	NNear	Ponte de Rol	2014-07-10	39.1015000°	-009.3180833°	H1	MHO18648	Lane1	TGGTT	2146142	1742035	501306	28.777	x
18	BTL_256	M	NNear	Ponte de Rol	2014-07-10	39.1015000°	-009.3180833°	H1	MHO18649	Lane1	TTGGC	5534252	5301397	3255284	61.4043
19	BT_338	M	NNear	Silveira	2014-06-19	39.1172306°	-009.3645278°	H3	MHO18609	Lane1	AACCC	4839682	4687646	2841042	60.607		x
20	BT_341	M	NNear	Silveira	2014-06-19	39.1172306°	-009.3645278°	H1	MHO18610	Lane1	AATTT	6856858	6452304	3817654	59.1673		x
21	BTL_001	Fw	NFar	Lage,Oeiras	2014-04-10	38.7092667°	-009.3117167°	H1	MHO18622	Lane1	CCGGT	7346304	7111056	4258414	59.8844					W	1	0	0	0.619778	0	1	0	0	0	0	NO	NO
22	BTL_021	Fw	NFar	Zambujeiro, Cascais	2014-04-27	38.7430000°	-009.4307000°	H1	MHO18623	Lane1	GTCAC	1968792	1872510	1055220	56.3532	x
23	BTL_030	Fw	NFar	Maxial, Torres Vedras	2014-04-28	39.1422778°	-009.1736667°	H1	MHO18624	Lane1	AAGGG	8088672	7850702	4789204	61.0035				x	H	0.5364	0.4636	0	0.490291	0	0	0	0.9998	0	0.0002	NO	NO
24	BTL_033	Fw	NFar	Maxial, Torres Vedras	2014-04-28	39.1444722°	-009.1805556°	H1	MHO18625	Lane1	ACCAT	4186188	3847360	2094706	54.4453					W	1	0	0	0.777308	0	1	0	0	0	0	NO	NO
25	BTL_037	Fw	NFar	Alta de Lisboa	2014-05-01	38.7681167°	-009.1480167°	H1	MHO18626	Lane1	CTCTT	9251988	8770867	4913908	56.0253					W	1	0	0	0.827425	0	1	0	0	0	0	NO	NO
26	BTL_059	Fw	NFar	Alta de Lisboa	2014-05-13	38.7681167°	-009.1480167°	H1	MHO18627	Lane1	TCTCT	15162584	14508026	8652690	59.6407					W	0.995	0.004	0.001	0.718295	0	1	0	0	0	0	NO	NO
27	BTL_201	Fw	NFar	Foz do Arelho, Lagoa de Óbidos	2014-06-11	39.4291389°	-009.2234722°	H1	MHO18630	Lane1	TTTTA	14787532	14167207	8373646	59.1058					W	0.999	0	0.001	0.819822	0	1	0	0	0	0	NO	NO
28	BTL_230	Fw	NFar	Sobral da Abelheira	28/29jun2014	38.9932417°	-009.3170444°	H1	MHO18633	Lane1	ACACG	4227332	4130699	2523718	61.0966					W	1	0	0	0.834457	0	1	0	0	0	0	NO	NO
29	BTL_274	Fw	NFar	Sarge	2014-07-17	39.1043333°	-009.2347778°	H1	MHO18650	Lane1	AGGAC	8544912	8360620	5222278	62.4628					W	0.9999	0.0001	0	0.755667	0	1	0	0	0	0	NO	NO
30	BTL_275	M	NFar	Sarge	2014-07-17	39.1043333°	-009.2347778°	H1	MHO18651	Lane1	ACGTA	727272	624977	341922	54.7095	x
31	BTL_278	Fw	NFar	Portela	2014-07-17	39.2448611°	-009.1347778°	H1	MHO18652	Lane1	TGTGG	16898876	16338434	9724544	59.5194					W	0.998	0.001	0.001	0.716915	0	1	0	0	0	0	NO	NO
32	BTL_281	M	NFar	Cadaval	2014-07-17	39.2404722°	-009.0994444°	H1	MHO18653	Lane1	CCAAC	8155612	7901809	4780860	60.5034
33	BTL_282	M	NFar	Vilar	2014-07-17	39.1888611°	-009.1129444°	H1	MHO18654	Lane1	AGAGT	4634858	4261543	2494674	58.5392
34	BTL_283	M	NFar	Vila Verde dos Francos	2014-07-17	39.1533889°	-009.1125833°	H1	MHO18655	Lane1	ATGCT	3289806	3087380	1895318	61.3892
35	BTL_288	Fw	NFar	Vila Verde dos Francos	2014-07-17	39.1533889°	-009.1125833°	H1	MHO18656	Lane1	CAACT	10468942	10070127	6041328	59.9926					W	0.999	0.001	0	0.82251	0	1	0	0	0	0	NO	NO
36	BTL_297	Fw	NFar	Oeiras	2014-07-25	38.6907889°	-009.3139889°	H1	MHO18657	Lane1	CAGTC	8489710	8257735	5231910	63.3577					W	0.999	0.001	0	0.804974	0	1	0	0	0	0	NO	NO
37	BTL_324	FQ	NFar	Tapada da Ajuda	2014-04-13	38.7076389°	-009.1823056°	H1	MHO18660	Lane1	TATAC	3328796	3176285	1883466	59.2978					W	1	0	0	0.720247	0	1	0	0	0	0	NO	NO
38	BTL_327	Fw	NFar	Campos	2014-06-19	38.9796333°	-009.3597167°	H1	MHO18662	Lane1	CATGA	8936336	8727323	5510382	63.1394					W	0.996	0.002	0.002	0.739715	0	1	0	0	0	0	NO	NO
39	BTL_329	M	NFar	Murgeira	2014-06-19	38.9632833°	-009.3150000°	H1	MHO18663	Lane1	ATATC	13913138	13613786	8437308	61.9762
40	BTL_389	Fw	NFar		2014-08-01	38.9630000°	-009.3158500°	H1	MHO18673	Lane1	ACTGC	4063750	3942590	2456334	62.3025					W	1	0	0	0.771455	0	1	0	0	0	0	NO	NO
41	BTL_321	FQ	SNear	Entrada da Barca	2014-03-26	37.5497222°	-008.7798194°	H1	MHO18658	Lane2	AAAAA	4799002	4475956	2605100	58.2021					W	0.999	0	0.001	0.61582	0	1	0	0	0	0	NO	NO
42	BTL_323	Fw	SNear	Entrada da Barca	2014-03-26	37.5497222°	-008.7798194°	H1	MHO18659	Lane2	AGAGT	7316180	6986251	4329574	61.9728					W	1	0	0	0.621981	0	1	0	0	0	0	NO	NO
43	BTL_326	Fw	SNear	Zambujeira do Mar	2014-06-16	37.5254417°	-008.7866972°	H1	MHO18661	Lane2	AACCC	14072186	13780847	8937592	64.8552					W	0.9959	0.0031	0.001	0.607039	0	1	0	0	0	0	NO	NO
44	BTL_343	FQ	SNear	Entrada da Barca	2014-06-16	37.5515222°	-008.7886361°	H1	MHO18664	Lane2	ACTGC	2625530	2528865	1511832	59.783	x
45	BTL_348	Fw	SNear	Entrada da Barca	2014-06-16	37.5515222°	-008.7886361°	H1	MHO18665	Lane2	CCAAC	5982840	5796355	3429216	59.1616					W	1	0	0	0.61341	0	0.99969	0	0	0	0.00031	YES with Central far
46	BT_345	Fw	SNear	Entrada da Barca	2014-06-16	37.5515222°	-008.7886361°	H1	MHO18612	Lane2	AATTT	2960958	2858153	1697086	59.377					W	0.999	0.001	0	0.606019	0	0.99714	0	0	0	0.00286	NO	NO
47	BTL_351	Fw	SFar	Fataca	2014-06-15	37.5895500°	-008.7373667°	H8	MHO18666	Lane2	TGTGG	7645078	7484634	4356142	58.2011					W	0.8883	0.1117	0	0.586306	0	0.99996	0	0	0	4e-05	NO	NO
48	BTL_352	Fw	SFar	Fataca	2014-06-15	37.5895500°	-008.7373667°	H1	MHO18667	Lane2	TCCTC	5459718	5256348	3072832	58.4594					W	1	0	0	0.61527	0	1	0	0	0	0	NO	NO
49	BTL_353	Fw	SFar	Fataca	2014-06-15	37.5895500°	-008.7373667°	H1	MHO18668	Lane2	GCTAA	5842852	5502165	3155298	57.3465					W	0.999	0.001	0	0.619984	0	1	0	0	0	0	NO	NO
50	BTL_354	Fw	SFar	Fataca	2014-06-15	37.5895500°	-008.7373667°	H1	MHO18669	Lane2	AGTCA	7043252	6818296	4205640	61.6817					W	0.999	0.001	0	0.608742	0	1	0	0	0	0	NO	NO
51	BTL_356	Fw	SFar	Porto Covo	2014-06-16	37.8542861°	-008.7933528°	H1	MHO18670	Lane2	CTCTT	1399906	1244947	636054	51.0908	x
52	BTL_357	Fw	SFar	Porto Covo	2014-06-16	37.8542861°	-008.7933528°	H3	MHO18671	Lane2	CCTTG	4576352	4431323	2658398	59.9911				x	H	0.5811	0.4189	0	0.502337	0	0.03422	0	0.00018	0	0.96559	YES except with Central near	NO
53	BTL_358	Fw	SFar	Porto Covo	2014-06-16	37.8542861°	-008.7933528°	H1	MHO18672	Lane2	CACAG	7852030	7596370	4624002	60.8712					W	1	0	0	0.622205	0	1	0	0	0	0	NO	NO
54	BT_325	Fw	CH	North; Commercial – Biobest	2014-04-22			H1	MHO18608	Lane1	CGATA	7829776	7560911	4662706	61.6686					C	0.001	0.999	0	0.168665	1	0	0	0	0	0
55	BT_342	Fw	CH	North; Commercial – Biobest	2014-06-19			H1	MHO18611	Lane1	CTAGG	1107594	1058366	627384	59.2785	x
56	BT_405	Fw	CH	North; Commercial – Agrobio	2014-08-29			H1	MHO18613	Lane1	GCGCC	7767290	7577231	4804882	63.4121					C	0.1457	0.8543	0	0.159409	0.99963	0	0	0	0.00037	0
57	BT_408	Fw	CH	North; Commercial – Natupol- Koppert	2014-08-29			H3	MHO18614	Lane1	GAAGC	11032336	10760228	6589662	61.2409					C	0	1	0	0.138294	0.99999	0	0	0	1e-05	0
58	BT_410	Fw	CH	North; Commercial – Syngenta	2014-08-29			H1	MHO18615	Lane1	CGGCG	7503304	7341277	4572894	62.2902					C	0.001	0.999	0	0.200328	1	0	0	0	0	0
59	BT_413	Fw	CH	North; Commercial – Bombusol- Koppert	2014-08-29			H3	MHO18616	Lane1	GCATT	9494636	9092623	5585954	61.4339					C	0	1	0	0.0530163	0.99995	0	0	0	5e-05	0
60	BT_416	Fw	CH	North; Commercial – Beeline – Syngenta	2014-08-29			H3	MHO18617	Lane1	GAGAT	10585548	10101825	6179700	61.1741					C	0.2953	0.7037	0.001	0.153104	0.86363	0	0	0	0.13637	0
61	BT_419	Fw	CH	North; Commercial – Agrobio	2014-08-29			H1	MHO18618	Lane1	GGAAG	11279388	10996925	6844014	62.2357					C	0.1289	0.8711	0	0.10075	0.96505	0	0	0	0.03495	0
62	BT_425	Fw	CH	South; Commercial – Polibiol /Liscampo	2014-08-27			H1	MHO18619	Lane2	CAACT	2785736	2689174	1600630	59.5213	x
63	BT_426	Fw	CH	South; Commercial – Beeline – Syngenta	2014-08-28			H1	MHO18620	Lane2	TTTTA	7583796	7399617	4405076	59.5311					C	0	1	0	0.121615	1	0	0	0	0	0
64	BT_428	Fw	CH	South; Commercial – Natupol – Koppert	2014-08-29			H3	MHO18621	Lane2	TGCAA	1474310	1427073	932904	65.3718	x
65	BTL_084	FQ	Blucorum	Burgos, Spain	2014-05-15	42.1366667°	-003.1935000°	B. lucorum	MHO18628	Lane1	GGCCT	5369388	4996943	2764028	55.3144					Bl	0	0	1
66	BTL_146	Fw	Blucorum	Rascafria, Spain	2014-05-26	40.8785833°	-003.8478056°	B. lucorum	MHO18629	Lane1	TGCAA	1606326	1471245	821262	55.8209					Bl	0.5908	0.1403	0.2689
